# Supplementary material for: Preparation of Surface-Active Hyperbranched-Polymer-Encapsulated Nanometal as a Highly Efficient Cracking Catalyst for In Situ Combustion of Heavy Oil
Source: Molecules. 2023 Jul 11;28(14):5328. doi: 10.3390/molecules28145328 (PMC10383047; doi:10.3390/molecules28145328)
Supplement: Supplementary file 1 [file molecules-28-05328-s001.zip]

Archive with 1 entries (1 files):
- molecules-2423049-supplementary.pdf
